# Supplementary material for: A Genome-Wide Association Study of Hypertension and Blood Pressure in African Americans
Source: PLoS Genet. 2009 Jul 17;5(7):e1000564. doi: 10.1371/journal.pgen.1000564 (PMC2702100; doi:10.1371/journal.pgen.1000564)
Supplement: Table S2 — Top scoring SNPs for SBP among all subjects compared to among normotensive subjects (controls) only. (0.03 MB XLS) [file pgen.1000564.s003.xls]

## Sheet: SBP_controls_PLUS_all_top10
SNP	rank	Controls only P	All subjects P	chromosome	Position
SBP
rs5743185	1	2.09e-11	4.72e-08	2	190446083
rs16877320	2	3.42e-09	2.02e-07	6	16031005
rs11160059	3	1.54e-08	1.54e-05	14	91877083
rs17365948	4	1.59e-08	2.74e-08	8	102026053
rs12279202	5	4.8e-08	5.25e-07	11	9388666
rs3751664	6	6.71e-08	1.22e-05	16	1194370
rs11659639	7	2.13e-07	5.95e-07	18	56318592
rs4613079	8	5.06e-07	1.67e-06	16	79201458
rs13201744	9	1.12e-06	5.94e-07	6	6071844
rs2183737	10	1.21e-06	0.0214	9	70431453
DBP
rs1867226	1	5.8e-07	0.448	15	89324717
rs9590141	2	8.76e-07	0.7687	13	94401623
rs10135446	3	4.47e-06	0.2916	14	79479231
rs11120313	4	4.53e-06	0.0266	1	212647829
rs16848861	5	4.73e-06	0.0395	1	235211537
rs11846013	6	4.99e-06	0.0971	14	46002041
rs16853574	7	5.1e-06	0.0078	3	170562457
rs2823756	8	5.73e-06	0.0354	21	16664201
rs8039294	9	6.29e-06	0.0198	15	89544863
rs9301196	10	6.66e-06	0.2365	13	106645433
