# Supplementary material for: A Genome-Wide Association Study of Hypertension and Blood Pressure in African Americans
Source: PLoS Genet. 2009 Jul 17;5(7):e1000564. doi: 10.1371/journal.pgen.1000564 (PMC2702100; doi:10.1371/journal.pgen.1000564)
Supplement: Table S3 — Top scoring SNPs for SBP. (0.05 MB XLS) [file pgen.1000564.s004.xls]

## Sheet: SBP_controls_1e-04
SNP	rank	P	chromosome	Position	type	ancestral allele	closest gene	distance to gene	A1	MAF
rs5743185	1	2.09e-11	2	190446083	INTRONIC	N/A	PMS1	0	T	0.1418
rs16877320	2	3.42e-09	6	16031005	INTERGENIC	T	AL365265.23	-11987	G	0.1316
rs11160059	3	1.54e-08	14	91877083	INTRONIC	N/A	SLC24A4	0	A	0.1782
rs17365948	4	1.59e-08	8	102026053	INTRONIC	C	YWHAZ	0	A	0.1125
rs12279202	5	4.8e-08	11	9388666	INTRONIC	C	IPO7	0	A	0.1231
rs3751664	6	6.71e-08	16	1194370	NON_SYNONYMOUS_CODING	C	CACNA1H	0	T	0.1093
rs11659639	7	2.13e-07	18	56318592	INTERGENIC	T	MC4R	-127604	C	0.09771
rs4613079	8	5.06e-07	16	79201458	INTRONIC	G	CDYL2	0	T	0.1766
rs13201744	9	1.12e-06	6	6071844	INTERGENIC	C	F13A1	17466	A	0.16
rs2183737	10	1.21e-06	9	70431453	INTERGENIC	G	OTTHUMG00000019969;RP11-274B18.3	14740	T	0.4592
rs9624	11	1.24e-06	14	20569961	NON_SYNONYMOUS_CODING	G	TPPP2	0	T	0.1797
rs1982453	12	2.35e-06	11	99279946	INTRONIC	A	CNTN5	0	C	0.224
rs7953496	13	4.61e-06	12	81714677	INTRONIC	T	TMTC2	0	A	0.4724
rs17009991	14	4.69e-06	12	81714218	INTRONIC	A	TMTC2	0	C	0.4039
rs10746257	15	5.16e-06	12	81711736	INTRONIC	G	TMTC2	0	G	0.4052
rs6420267	16	5.41e-06	9	70432008	INTERGENIC	G	OTTHUMG00000019969;RP11-274B18.3	15295	G	0.4985
rs8039294	17	7.73e-06	15	89544863	INTRONIC	G	SV2B	0	G	0.4828
rs16956842	18	8.5e-06	17	51609317	INTRONIC	C	ANKFN1	0	G	0.4915
rs7929418	19	9.01e-06	11	43490823	INTERGENIC	T	AC023085.7	-9279	C	0.1986
rs7307968	20	9.41e-06	12	81715468	INTRONIC	T	TMTC2	0	T	0.4685
rs8096605	21	1.04e-05	18	22414195	INTRONIC	G	KCTD1	0	A	0.4521
rs7169299	22	1.72e-05	15	26002328	INTRONIC	C	OCA2	0	T	0.2055
rs4687848	23	1.84e-05	3	120550425	INTRONIC	A	AC092981.3	0	C	0.324
rs6680280	24	1.86e-05	1	179896241	INTRONIC	T	CACNA1E	0	C	0.3245
rs10260136	25	1.89e-05	7	16805212	INTRONIC	G	AGR2	0	A	0.06805
rs10907325	26	2.02e-05	1	18836608	INTRONIC	T	PAX7	0	T	0.2279
rs617739	27	2.03e-05	6	165816934	INTRONIC	A	PDE10A	0	A	0.3681
rs6750378	28	2.1e-05	2	184099496	INTERGENIC	A	AC074182.6	80912	G	0.4042
rs9810189	29	2.13e-05	3	188123906	INTERGENIC	C	ST6GAL1	-7304	T	0.1106
rs2120972	30	2.19e-05	9	3875871	INTRONIC	A	GLIS3	0	G	0.2038
rs925251	31	2.21e-05	15	61962177	INTERGENIC	C	AC015914.8	-11906	C	0.4272
rs11563496	32	2.21e-05	7	126537051	INTRONIC	N/A	GRM8	0	G	0.01573
rs10041129	33	2.59e-05	5	125471065	INTERGENIC	G	GRAMD3	-315935	A	0.4203
rs6561621	34	2.6e-05	13	50680975	INTERGENIC	T	FAM124A	-13581	G	0.439
rs7275453	35	2.64e-05	21	46287655	INTERGENIC	A	AP001472.1;OTTHUMG00000090441	28772	G	0.01632
rs691184	36	2.64e-05	7	128984644	INTRONIC	C	NRF1	-54147	A	0.09489
rs4591205	37	3.04e-05	17	58247811	INTERGENIC	G	2008-03-10	-8374	G	0.07291
rs1422249	38	3.24e-05	5	86126127	INTERGENIC	G	AC008539.6	-37265	T	0.1238
rs739256	39	3.34e-05	22	25669184	INTRONIC	C	OTTHUMG00000150977;RP1-40G4P.1	-55673	A	0.392
rs16868422	40	3.45e-05	5	89609606	INTERGENIC	T	CETN3	115681	G	0.1901
rs6115057	41	3.65e-05	20	2515277	INTRONIC	A	TMC2	0	C	0.1962
rs6107004	42	3.72e-05	20	2515500	INTRONIC	T	TMC2	0	A	0.1962
rs899062	43	3.75e-05	3	81287704	INTERGENIC	C	GBE1	333838	C	0.4857
rs10829802	44	3.77e-05	10	132494282	INTERGENIC	G	TCERG1L	286362	T	0.1721
rs13145092	45	3.96e-05	4	125428517	INTERGENIC	N/A	AC097474.3	147835	T	0.2758
rs876122	46	4.8e-05	6	6831296	INTERGENIC	G	AL158817.11	52543	T	0.1742
rs10995098	47	4.9e-05	10	52376906	INTERGENIC	C	RP11-96B5.2;OTTHUMG00000018242	15853	T	0.02938
rs13095765	48	4.98e-05	3	163085004	INTERGENIC	A	AC104471.6	380580	T	0.1038
rs8095374	49	5e-05	18	42047486	INTRONIC	T	C18orf25	0	G	0.2281
rs4683111	50	5.05e-05	3	45445678	INTRONIC	N/A	LARS2	0	T	0.3161
rs7768327	51	5.25e-05	6	125087974	INTRONIC	C	NKAIN2;TCBA1	0	G	0.4139
rs2488581	52	5.44e-05	10	27262326	INTERGENIC	G	ANKRD26	61679	T	0.2065
rs16932946	53	5.46e-05	11	5542292	INTRONIC	C	HBG2	0	A	0.2306
rs7790400	54	5.51e-05	7	54185416	INTERGENIC	T	AC073269.7	-209663	C	0.1409
rs10838112	55	5.54e-05	11	43491505	INTERGENIC	C	AC023085.7	-8597	C	0.1549
rs1940678	56	5.56e-05	18	2049412	INTERGENIC	C	METTL4	478113	G	0.4886
rs12258322	57	5.6e-05	10	31392199	INTERGENIC	T	ZNF438	-31339	G	0.08997
rs10891400	58	5.72e-05	11	111980754	INTERGENIC	T	AP003063.3	-2369	C	0.2987
rs9318185	59	5.82e-05	13	72999516	INTERGENIC	G	RP11-30C8.1;OTTHUMG00000017075	-119026	T	0.3003
rs7619190	60	5.84e-05	3	81762725	INTRONIC	A	GBE1	0	C	0.1696
rs981667	61	5.85e-05	4	10947081	INTERGENIC	T	AC006230.11	-32468	G	0.07369
rs7899457	62	5.91e-05	10	101595493	SYNONYMOUS_CODING	C	ABCC2	0	A	0.09961
rs9707405	63	6.08e-05	14	100812947	INTERGENIC	A	AL355836.3	-131162	G	0.3828
rs10247970	64	6.1e-05	7	54198069	INTERGENIC	A	AC073269.7	-197010	G	0.1621
rs10895	65	6.11e-05	9	136875413	3PRIME_UTR	G	COL5A1	0	T	0.1013
rs17014445	66	6.2e-05	2	34058603	INTRONIC	C	AC069303.1;OTTHUMG00000152137	-139354	A	0.124
rs2887738	67	6.39e-05	10	31322428	INTRONIC	A	ZNF438	0	C	0.1765
rs10514199	68	6.6e-05	18	71869625	INTERGENIC	A	ZNF516	331593	G	0.3255
rs1712316	69	6.74e-05	4	8262524	INTRONIC	N/A	SH3TC1	0	C	0.3468
rs260858	70	6.83e-05	11	103404319	INTRONIC	T	PDGFD	0	C	0.3304
rs626593	71	6.98e-05	7	114133727	INTRONIC	C	FOXP2	12664	A	0.2318
rs549104	72	7.14e-05	18	2104563	INTERGENIC	T	METTL4	422962	G	0.1003
rs9875435	73	7.25e-05	3	28695225	INTERGENIC	G	C3orf53.	-102403	T	0.101
rs3750633	74	7.38e-05	10	102298204	3PRIME_UTR	N/A	HIF1AN	0	T	0.1023
rs3804850	75	7.59e-05	3	7663702	INTRONIC	C	GRM7	0	T	0.1455
rs2495759	76	7.91e-05	10	102310353	INTERGENIC	G	HIF1AN	10608	T	0.1027
rs10907326	77	8.11e-05	1	18837947	INTRONIC	G	PAX7	0	A	0.3727
rs11037457	78	8.62e-05	11	43491977	INTERGENIC	A	AC023085.7	-8125	C	0.1555
rs2238776	79	8.89e-05	22	18137892	INTRONIC	G	TBX1	0	A	0.1644
rs16853448	80	9.51e-05	4	41375078	INTRONIC	A	LIMCH1	0	C	0.06539
rs2830591	81	9.56e-05	21	27238792	INTRONIC	T	ADAMTS5	0	G	0.06201
rs7912681	82	9.74e-05	10	129366515	INTERGENIC	T	AL391005.9	57798	C	0.2522
rs7563810	83	9.76e-05	2	3301177	INTRONIC	A	TSSC1	0	C	0.3982
