# Supplementary material for: A Genome-Wide Association Study of Hypertension and Blood Pressure in African Americans
Source: PLoS Genet. 2009 Jul 17;5(7):e1000564. doi: 10.1371/journal.pgen.1000564 (PMC2702100; doi:10.1371/journal.pgen.1000564)
Supplement: Table S4 — Top scoring SNPs for DBP. (0.05 MB XLS) [file pgen.1000564.s005.xls]

## Sheet: DBP_controls_1e-04
SNP	rank	P	chromosome	position	type	ancestral allele	closest gene	distance to gene	A1	MAF
rs1867226	1	5.8e-07	15	89324717	INTRONIC	C	PRC1	0	C	0.4636
rs9590141	2	8.76e-07	13	94401623	INTERGENIC	G	ABCC4	68461	A	0.1224
rs10135446	3	4.47e-06	14	79479231	INTERGENIC	G	NRXN3.	78720	A	0.1298
rs11120313	4	4.53e-06	1	212647829	INTRONIC	C	PTPN14	0	A	0.1608
rs16848861	5	4.73e-06	1	235211537	INTERGENIC	G	OTTHUMG00000040064;RP11-182B22.4	0	G	0.2008
rs11846013	6	4.99e-06	14	46002041	INTERGENIC	T	RPL10L	188004	A	0.136
rs16853574	7	5.1e-06	3	170562457	INTERGENIC	T	MDS1	19206	C	0.03982
rs2823756	8	5.73e-06	21	16664201	INTRONIC	G	AP000473.2	0	T	0.4389
rs8039294	9	6.29e-06	15	89544863	INTRONIC	G	SV2B	0	G	0.4828
rs9301196	10	6.66e-06	13	106645433	INTRONIC	T	FAM155A	0	T	0.1159
rs10205766	11	9.29e-06	2	105003863	INTERGENIC	A	MRPS9	-17075	C	0.4526
rs4282823	12	9.92e-06	1	11139252	INTRONIC	T	FRAP1	0	T	0.2119
rs6543012	13	1e-05	2	101057433	INTRONIC	A	TBC1D8	0	C	0.03356
rs3732336	14	1.07e-05	2	30970266	INTERGENIC	C	GALNT14	16572	T	0.3819
rs4904509	15	1.19e-05	14	88661147	INTERGENIC	C	FOXN3	31135	A	0.1411
rs34692025	16	1.62e-05	7	78102410	INTRONIC	N/A	AC004547.1	-118490	C	0.06742
rs7315981	17	1.71e-05	12	28945108	INTERGENIC	T	MLSTD1	-322757	C	0.07087
rs17551153	18	1.83e-05	3	170610130	INTERGENIC	T	MDS1	-28114	T	0.07051
rs10131871	19	2.05e-05	14	46001450	INTERGENIC	G	RPL10L	188595	A	0.1288
rs7915752	20	2.07e-05	10	114482732	INTRONIC	G	VTI1A	0	C	0.3908
rs11895517	21	2.1e-05	2	105018754	UPSTREAM	T	MRPS9	-2184	C	0.4852
rs2292169	22	2.15e-05	3	16239041	INTRONIC	T	GALNTL2	0	A	0.09931
rs10425230	23	2.22e-05	19	19722682	INTERGENIC	N/A	ZNF14	-17761	A	0.2572
rs10005551	24	2.35e-05	4	41022827	INTERGENIC	G	AC095043.3	-22716	T	0.3236
rs7550684	25	2.72e-05	1	212372486	INTERGENIC	T	PROX1	91267	C	0.2146
rs17358384	26	2.83e-05	4	12129840	INTERGENIC	T	AC108018.3	206428	G	0.03638
rs8052081	27	3.06e-05	16	9383846	INTERGENIC	G	AC007221.2	181902	C	0.07473
rs6122964	28	3.15e-05	20	48746601	INTERGENIC	C	C20orf175	-5129	A	0.3628
rs9899661	29	3.17e-05	17	9898318	INTRONIC	A	GAS7	0	G	0.1481
rs4611855	30	3.51e-05	3	31822364	INTRONIC	T	OSBPL10	0	T	0.3433
rs11059011	31	3.66e-05	12	126248471	INTERGENIC	A	AC079949.45	-31531	G	0.06811
rs572570	32	3.73e-05	7	16616952	INTRONIC	G	ANKMY2	0	C	0.1798
rs6921160	33	3.84e-05	6	14679342	INTERGENIC	G	AL109914.16	-75403	A	0.4657
rs11656262	34	3.92e-05	17	75495958	INTERGENIC	C	AC100791.15	29188	C	0.06749
rs11001252	35	3.94e-05	10	76464563	DOWNSTREAM	G	MYST4	1918	C	0.2532
rs4348368	36	4.42e-05	7	62042141	INTERGENIC	N/A	AC092585.2	67135	G	0.456
rs16904685	37	4.73e-05	8	133521984	INTRONIC	C	KCNQ3	0	T	0.1342
rs10196826	38	5.12e-05	2	209318853	INTERGENIC	G	AC069205.6	174663	A	0.196
rs1881732	39	5.17e-05	10	77108785	INTRONIC	C	C10orf11	0	A	0.3484
rs332245	40	5.19e-05	15	62145947	INTERGENIC	G	FAM96A	5871	G	0.1111
rs9792084	41	5.21e-05	7	129031901	INTRONIC	T	NRF1	-6890	T	0.1955
rs1454402	42	5.31e-05	2	52736750	INTERGENIC	C	OTTHUMG00000151801;AC096583.1	26030	C	0.2136
rs6067511	43	5.55e-05	20	48737877	INTRONIC	G	C20orf175	0	T	0.3666
rs17768388	44	5.59e-05	12	40192206	INTRONIC	G	PDZRN4	0	A	0.05792
rs289697	45	5.7e-05	1	76370797	INTRONIC	N/A	ST6GALNAC3	0	G	0.4772
rs708226	46	5.78e-05	12	32327764	INTRONIC	G	BICD1	0	T	0.4607
rs2278105	47	5.96e-05	2	86320027	INTRONIC	T	REEP1	0	G	0.1427
rs4962533	48	5.96e-05	10	127929760	INTRONIC	C	ADAM12	0	A	0.3243
rs708225	49	6.1e-05	12	32327692	INTRONIC	G	BICD1	0	C	0.4633
rs4846748	50	6.47e-05	1	220626762	INTERGENIC	N/A	AL513363.8	37260	T	0.216
rs17485347	51	6.5e-05	3	170610213	INTERGENIC	C	MDS1	-28197	A	0.07002
rs1669798	52	6.59e-05	14	45986967	INTERGENIC	T	RPL10L	203078	A	0.2291
rs6733175	53	6.61e-05	2	209327018	INTERGENIC	C	AC069205.6	166498	A	0.1848
rs6012999	54	6.66e-05	20	48737169	INTRONIC	T	C20orf175	0	C	0.3666
rs6543013	55	6.86e-05	2	101057568	INTRONIC	A	TBC1D8	0	C	0.03547
rs6918906	56	6.92e-05	6	161843737	INTRONIC	A	PARK2	0	T	0.06348
rs16864501	57	7.18e-05	3	153868666	INTERGENIC	G	P2RY1	-167574	A	0.1038
rs502936	58	7.28e-05	5	78085166	INTERGENIC	C	ARSB	23629	C	0.1047
rs2723248	59	7.32e-05	2	171581497	INTRONIC	A	TLK1	0	C	0.3805
rs868846	60	7.36e-05	20	48757788	INTERGENIC	C	C20orf175	-16316	A	0.3747
rs2860905	61	7.51e-05	10	96692285	INTRONIC	A	CYP2C9	0	T	0.3027
rs9294472	62	7.69e-05	6	91679527	INTERGENIC	T	MAP3K7	-325899	G	0.2584
rs2376271	63	7.79e-05	9	76771157	INTERGENIC	A	C9orf40	-13601	C	0.157
rs17657745	64	7.84e-05	6	67301235	INTERGENIC	C	AC002485.1	175122	G	0.1148
rs9385058	65	7.9e-05	6	98268675	INTERGENIC	A	C6orf167	-430902	T	0.2408
rs3765555	66	7.93e-05	9	6525975	INTRONIC	G	GLDC	0	A	0.08251
rs3020221	67	8.01e-05	8	6366171	SYNONYMOUS_CODING	T	ANGPT2	0	A	0.3332
rs2872961	68	8.04e-05	2	132990191	INTRONIC	A	GPR39	0	C	0.2707
rs7898044	69	8.2e-05	10	36709350	INTERGENIC	T	RP11-92J19.1;OTTHUMG00000017961	52466	T	0.3496
rs7084934	70	8.33e-05	10	123113897	INTERGENIC	G	FGFR2	109992	G	0.05956
rs13041027	71	8.74e-05	20	16280117	INTRONIC	A	KIF16B;C20orf23	0	T	0.1309
rs408243	72	8.95e-05	15	83992559	INTRONIC	G	AKAP13	0	G	0.3756
rs7918405	73	9.14e-05	10	114495455	INTRONIC	A	VTI1A	0	G	0.2826
rs405926	74	9.14e-05	20	48770039	INTERGENIC	A	PARD6B	-11449	C	0.1782
rs2027425	75	9.19e-05	13	78407218	INTERGENIC	T	OTTHUMG00000017126;RP11-431P10.1	24540	G	0.2149
rs170734	76	9.24e-05	5	98174941	INTERGENIC	A	RGMB	14845	G	0.2956
rs17172355	77	9.27e-05	7	54616177	INTERGENIC	A	VSTM2A	9910	G	0.1366
rs2254501	78	9.29e-05	10	790213	INTERGENIC	N/A	LARP5	55271	T	0.3246
rs7000397	79	9.3e-05	8	32503405	INTRONIC	A	NRG1	0	C	0.2657
rs6670633	80	9.32e-05	1	218677955	INTERGENIC	T	RP11-410C4.1;OTTHUMG00000037362	-10526	C	0.2211
rs17043331	81	9.33e-05	2	114217305	INTRONIC	T	SLC35F5	0	G	0.08614
rs1362651	82	9.47e-05	12	12334899	INTERGENIC	C	AC007621.34	-1369	C	0.1347
